# Supplementary material for: Low-Cost Probabilistic 3D Denoising with Applications for Ultra-Low-Radiation Computed Tomography
Source: J Imaging. 2022 May 31;8(6):156. doi: 10.3390/jimaging8060156 (PMC9224620; doi:10.3390/jimaging8060156)
Supplement: Supplementary file 1 [file jimaging-08-00156-s001.zip]

Archive with 1 entries (1 files):
- jimaging-1668547-supplementary.pdf
